# Supplementary material for: Cytochalasin B Influences Cytoskeletal Organization and Osteogenic Potential of Human Wharton’s Jelly Mesenchymal Stem Cells
Source: Pharmaceuticals (Basel). 2023 Feb 14;16(2):289. doi: 10.3390/ph16020289 (PMC9966134; doi:10.3390/ph16020289)
Supplement: Supplementary file 1 [file pharmaceuticals-16-00289-s001.zip]

Archive with 10 entries (7 files):
- Supplementary materials/
- Supplementary materials/Figure S1.jpg
- __MACOSX/
- __MACOSX/Supplementary materials/
- __MACOSX/Supplementary materials/._Figure S1.jpg
- Supplementary materials/Figure S2.jpg
- __MACOSX/Supplementary materials/._Figure S2.jpg
- Supplementary materials/Figure S3.jpg
- __MACOSX/Supplementary materials/._Figure S3.jpg
- __MACOSX/._Supplementary materials
